# Supplementary material for: Recruitment of dlPFC during dietary self-regulation predicts the transience of regulatory effects
Source: Soc Cogn Affect Neurosci. 2021 Jul 31;18(1):nsab088. doi: 10.1093/scan/nsab088 (PMC10074768; doi:10.1093/scan/nsab088)
Supplement: nsab088_Supp [file nsab088_supp.zip]

Archive with 1 entries (1 files):
- scan-20-049-File007.docx
